# Supplementary material for: Antitumor Effect of Bleomycin Nanoaerosol in Murine Carcinoma Model
Source: Molecules. 2023 May 18;28(10):4157. doi: 10.3390/molecules28104157 (PMC10221970; doi:10.3390/molecules28104157)
Supplement: Supplementary file 1 [file molecules-28-04157-s001.zip]

Archive with 1 entries (1 files):
- molecules-2356951-supplementary.pdf
